# Supplementary material for: Review of the stiletto fly genus Actenomeros Winterton & Irwin (Diptera, Therevidae, Agapophytinae)
Source: Zookeys. 2011 Jul 25;(120):55–63. doi: 10.3897/zookeys.120.1615 (PMC3192440; doi:10.3897/zookeys.120.1615)
Supplement: XML Treatment for Actenomeros [file zookeys.120.1615-treatment1.xml]

<!DOCTYPE tp:taxon-treatment
  PUBLIC "-//TaxonX//DTD Taxonomic Treatment Publishing DTD v0 20100105//EN" "tax-treatment-NSO.dtd">
<tp:taxon-treatment xmlns:tp="http://www.plazi.org/taxpub"><tp:treatment-meta><mixed-citation publication-type="journal"><person-group><name><surname>Winterton</surname><given-names>Shaun L.</given-names></name></person-group><article-title>Review of the stiletto fly genus <italic>Actenomeros</italic> Winterton &amp; Irwin (Diptera, Therevidae, Agapophytinae)</article-title><source>Zookeys</source><day>25</day><month>7</month><year>2011</year><volume>2011</volume><issue>120</issue><fpage>55</fpage><lpage>63</lpage><pub-id pub-id-type="doi">10.3897/zookeys.120.1615</pub-id></mixed-citation></tp:treatment-meta><tp:nomenclature><tp:taxon-name>
                        <tp:taxon-name-part taxon-name-part-type="genus">Actenomeros</tp:taxon-name-part>
                        <object-id xmlns:xlink="http://www.w3.org/1999/xlink" xlink:type="simple">http://species-id.net/wiki/Actenomeros</object-id>
                    </tp:taxon-name><tp:taxon-authority>Winterton &amp; Irwin, 1999b</tp:taxon-authority></tp:nomenclature><tp:treatment-sec sec-type="Type species"><title>Type species:</title><p> <italic><tp:taxon-name>Actenomeros corniculaticaudus</tp:taxon-name></italic> Winterton &amp; Irwin, 1999b: 280.
                    </p></tp:treatment-sec><tp:treatment-sec sec-type="Diagnosis"><title>Diagnosis.</title><p>Head sub-spherical; frons grey to gold pubescent; minute, dark setae sometimes present; frons flat to rounded, width sexually dimorphic, male frons narrower, but eyes not contiguous; occiput concave; two-three poorly defined rows of postocular macrosetae, rarely a single row in female; antenna length shorter than head; scape and pedicel short cylindrical, with strong dark setae; flagellum conical, compressed laterally, style terminal; sternopleuron glabrous medially; legs pale yellow, tarsi darkened distally; mid coxa without setae on posterior surface; hind femur with dark, anteroventral setae sub-apically; fore and hind femora without velutum patches; scutal chaetotaxy: np, 3–4; sa, 2; pa, 1; dc, 2–4; sc, 1; wing cell m3 open; abdomen black, male often with extensive abdominal velutum, female often with triangular patches of velutum laterally on segments; male genitalia without velutum patches on ventral surface of gonocoxites; gonocoxite with outer process present, often long, upward directed and horn-like; articulated gonocoxal process greatly reduced or absent; ventral lobe of gonocoxite sometimes greatly enlarged; hypandrium triangular, glabrous, fused to gonocoxites laterally; gonocoxal apodeme relatively short; distiphallus narrow, straight; dorsal apodeme of parameral sheath ‘T’-shaped; ejaculatory apodemes relatively small, narrow; ventral apodeme forked; female genitalia with A1 and A2 acanthophorite spines well developed; tergite 8 with narrow process on anterior margin; furca sclerotized in a narrow ring; three spherical spermathecae; spermathecal sac shape trilobate, spermathecal duct arrangement paired, one spermathecal duct joining to each spermathecal sac duct or rarely alternating along common spermathecal sac duct (<italic><tp:taxon-name>Actenomeros intermedia</tp:taxon-name></italic>).
                    </p></tp:treatment-sec><tp:treatment-sec sec-type="Comments"><title>Comments.</title><p><xref ref-type="bibr" rid="B4">Winterton et al. (1999b)</xref> noted that this genus superficially resembles <italic><tp:taxon-name>Nanexila</tp:taxon-name></italic> but is differentiated by 2–3 rows of postocular setae and male genitalic features such as a reduced or absent articulated gonocoxal process and sometimes a large horn-shaped outer process on the gonocoxite. The remaining species in the <italic><tp:taxon-name>Nanexila atricostalis</tp:taxon-name></italic> species-group (i.e. <italic><tp:taxon-name>Nanexila atricostalis</tp:taxon-name></italic> Winterton &amp; Irwin and <italic><tp:taxon-name>Nanexila jimrodmani</tp:taxon-name></italic> Winterton) retained in <italic><tp:taxon-name>Nanexila</tp:taxon-name></italic> have a well-formed articulated gonocoxal process and can be distinguished from <italic><tp:taxon-name>Actenomeros</tp:taxon-name></italic> species using the key to Australasian genera in <xref ref-type="bibr" rid="B7">Winterton (2011)</xref>. The horn-like process on the gonocoxites is only present in <italic><tp:taxon-name>Actenomeros corniculaticaudus</tp:taxon-name></italic> and <italic><tp:taxon-name>Actenomeros onyx.</tp:taxon-name></italic> Males are unknown for <italic><tp:taxon-name>Actenomeros aureilineata</tp:taxon-name></italic> comb. n.and <italic><tp:taxon-name>Actenomeros intermedia</tp:taxon-name></italic> comb. n.; females of these two species are described by <xref ref-type="bibr" rid="B4">Winterton et al. (1999b)</xref>.
                    </p></tp:treatment-sec><tp:treatment-sec sec-type="Included species"><title>Included species.</title><p><italic><tp:taxon-name>Actenomeros aureilineata</tp:taxon-name></italic> (Winterton &amp; Irwin) comb. n., <italic><tp:taxon-name>Actenomeros budawang</tp:taxon-name></italic> sp. n., <italic><tp:taxon-name>Actenomeros corniculaticaudus</tp:taxon-name></italic> Winterton &amp; Irwin, <italic><tp:taxon-name>Actenomeros intermedia</tp:taxon-name></italic> (Winterton &amp; Irwin) comb. n., <italic><tp:taxon-name>Actenomeros onyx</tp:taxon-name></italic> Winterton &amp; Irwinand <italic><tp:taxon-name>Actenomeros paradoxa</tp:taxon-name></italic> (Winterton &amp; Irwin) comb. n.
                    </p></tp:treatment-sec><tp:treatment-sec sec-type="Key to Actenomeros species"><title>Key to <italic><tp:taxon-name>Actenomeros</tp:taxon-name></italic> species
                    </title><table-wrap content-type="key" position="anchor" orientation="portrait"><table><tbody><tr><td rowspan="1" colspan="1">1</td><td rowspan="1" colspan="1">Wing with costal area dark infuscate; scutal pubescence brown with gold medial stripe</td><td rowspan="1" colspan="1"><italic><tp:taxon-name>Actenomeros aureilineata</tp:taxon-name></italic> (Winterton &amp; Irwin) comb. n.
                                    </td></tr><tr><td rowspan="1" colspan="1">–</td><td rowspan="1" colspan="1">Wing hyaline or at most, uniformly smoky infuscate</td><td rowspan="1" colspan="1">2</td></tr><tr><td rowspan="1" colspan="1">2</td><td rowspan="1" colspan="1">Postocular macrosetae with anterior row black, posterior row yellowish; single pair of supra-alar macrosetae; three notopleural macrosetae</td><td rowspan="1" colspan="1"><italic><tp:taxon-name>Actenomeros intermedia</tp:taxon-name></italic> (Winterton &amp; Irwin) comb. n.
                                    </td></tr><tr><td rowspan="1" colspan="1">–</td><td rowspan="1" colspan="1">Postocular macrosetae black; two pairs of supra-alar macrosetae; four or more notopleural macrosetae</td><td rowspan="1" colspan="1">3</td></tr><tr><td rowspan="1" colspan="1">3</td><td rowspan="1" colspan="1">Gonocoxite without enlarged, ‘horn’-like process; articulated gonocoxal process absent</td><td rowspan="1" colspan="1">4</td></tr><tr><td rowspan="1" colspan="1">–</td><td rowspan="1" colspan="1">Gonocoxite with greatly enlarged, ‘horn’-like process posterolaterally; articulated gonocoxal process present, greatly reduced</td><td rowspan="1" colspan="1">5</td></tr><tr><td rowspan="1" colspan="1">4</td><td rowspan="1" colspan="1">Setae along costal margin short, length approximately equal to width of costal vein; posterior margin of scutellum with yellow margin (sometimes faint); male terminalia yellow with brown medially; ventral lobe of gonocoxite elongate, rounded (<xref ref-type="fig" rid="F5">Fig. 5 F-G</xref>)
                                    </td><td rowspan="1" colspan="1"><italic><tp:taxon-name>Actenomeros paradoxa</tp:taxon-name></italic> (Winterton &amp; Irwin) comb. n.
                                    </td></tr><tr><td rowspan="1" colspan="1">–</td><td rowspan="1" colspan="1">Setae along costal margin elongate, length approximately twice width of costal vein; scutellum uniform grey pubescent; male terminalia brown-black; ventral lobe of gonocoxite shorter, anvil shaped (<xref ref-type="fig" rid="F5">Fig. 5 B-C</xref>)
                                    </td><td rowspan="1" colspan="1"><italic><tp:taxon-name>Actenomeros budawang</tp:taxon-name></italic> sp. n.
                                    </td></tr><tr><td rowspan="1" colspan="1">5</td><td rowspan="1" colspan="1">Male gonostylus with two narrow, ventrally directed processes, one basal and the other distal</td><td rowspan="1" colspan="1"><italic><tp:taxon-name>Actenomeros corniculaticaudus</tp:taxon-name></italic> Winterton &amp; Irwin
                                    </td></tr><tr><td rowspan="1" colspan="1">–</td><td rowspan="1" colspan="1">Male gonostylus with single, ventrally directed process near apex</td><td rowspan="1" colspan="1"><italic><tp:taxon-name>Actenomeros onyx</tp:taxon-name></italic> Winterton &amp; Irwin</td></tr></tbody></table></table-wrap></tp:treatment-sec><tp:treatment-sec><!--Section generated to contain objects referenced in tp:taxon-treatment.--><fig id="F5" position="float" orientation="portrait"><label>Figure 5.</label><caption><p><italic><tp:taxon-name>Actenomeros</tp:taxon-name></italic> spp. <italic><tp:taxon-name>Actenomeros budawang</tp:taxon-name></italic> sp. n.: male genitalia: <bold>A</bold> epandrium, dorsal view <bold>B</bold> gonocoxites, ventral view <bold>C</bold> gonocoxite, lateral view <bold>D</bold> aedeagus, lateral view <bold>E</bold> aedeagus dorsal view. <italic><tp:taxon-name>Actenomeros paradoxa</tp:taxon-name></italic> (Winterton &amp; Irwin) comb. n.: male genitalia: <bold>F</bold> gonocoxites, ventral view <bold>G</bold> gonocoxite, lateral view <bold>H</bold> <italic><tp:taxon-name>Actenomeros budawang</tp:taxon-name></italic> sp. n.: male head, lateral view. <italic><tp:taxon-name>Actenomeros paradoxa</tp:taxon-name></italic> (Winterton &amp; Irwin) comb. n.: female internal genitalia, dorsal view. Abbreviations: <italic>ag</italic>, accessory gland; <italic>c</italic>, cercus; <italic>d</italic>, distiphallus; <italic>da</italic>, dorsal apodeme of parameral sheath; <italic>ea</italic>, ejaculatory apodeme; <italic>f</italic>, furca; <italic>ga</italic>, gonocoxal apodeme; <italic>gs</italic>, gonostylus; <italic>h</italic>, hypandrium; <italic>lea</italic>, lateral ejaculatory apodeme; <italic>s</italic>, spermatheca; <italic>ss</italic>, spermathecal sac; <italic>va</italic>, ventral apodeme of parameral sheath; <italic>vl</italic>, ventral lobe. Scale line = 0.2 mm.</p></caption><graphic xmlns:xlink="http://www.w3.org/1999/xlink" xlink:href="ZooKeys-120-055-g005.jpg" position="float" orientation="portrait" xlink:type="simple"/></fig></tp:treatment-sec><ref-list><ref id="B4"><mixed-citation xmlns:xlink="http://www.w3.org/1999/xlink" xlink:type="simple"><person-group><name name-style="western"><surname>Winterton</surname><given-names>SL</given-names></name><name name-style="western"><surname>Irwin</surname><given-names>ME</given-names></name><name name-style="western"><surname>Yeates</surname><given-names>DK</given-names></name></person-group> (<year>1999b</year>)<article-title> Phylogenetic revision of the <italic>Taenogera</italic> Kröber genus-group (Diptera: Therevidae), with descriptions of two new genera.</article-title><source>Australian Journal of Entomology </source><volume>38</volume>: <fpage>274</fpage>-<lpage>290</lpage>. <ext-link ext-link-type="uri" xlink:href="http://dx.doi.org/10.1046/j.1440-6055.1999.00126.x" xlink:type="simple">doi:10.1046/j.1440-6055.1999.00126.x</ext-link></mixed-citation></ref><ref id="B7"><mixed-citation xmlns:xlink="http://www.w3.org/1999/xlink" xlink:type="simple"><person-group><name name-style="western"><surname>Winterton</surname><given-names>SL</given-names></name></person-group> (<year>2011</year>)<article-title> New stiletto flies in the genera <italic>Acupalpa</italic> Kröber and <italic>Pipinnipons</italic> Winterton (Diptera: Therevidae: Agapophytinae) described using cybertaxonomic tools.</article-title><source>Zookeys </source><volume>95</volume>: <fpage>29</fpage>-<lpage>78</lpage>.</mixed-citation></ref></ref-list></tp:taxon-treatment>
