# Supplementary material for: Review of the stiletto fly genus Actenomeros Winterton & Irwin (Diptera, Therevidae, Agapophytinae)
Source: Zookeys. 2011 Jul 25;(120):55–63. doi: 10.3897/zookeys.120.1615 (PMC3192440; doi:10.3897/zookeys.120.1615)
Supplement: XML Treatment for Actenomeros budawang [file zookeys.120.1615-treatment2.xml]

<!DOCTYPE tp:taxon-treatment
  PUBLIC "-//TaxonX//DTD Taxonomic Treatment Publishing DTD v0 20100105//EN" "tax-treatment-NSO.dtd">
<tp:taxon-treatment xmlns:tp="http://www.plazi.org/taxpub"><tp:treatment-meta><mixed-citation publication-type="journal"><person-group><name><surname>Winterton</surname><given-names>Shaun L.</given-names></name></person-group><article-title>Review of the stiletto fly genus <italic>Actenomeros</italic> Winterton &amp; Irwin (Diptera, Therevidae, Agapophytinae)</article-title><source>Zookeys</source><day>25</day><month>7</month><year>2011</year><volume>2011</volume><issue>120</issue><fpage>55</fpage><lpage>63</lpage><pub-id pub-id-type="doi">10.3897/zookeys.120.1615</pub-id></mixed-citation></tp:treatment-meta><tp:nomenclature><tp:taxon-name>
                        <tp:taxon-name-part taxon-name-part-type="genus">Actenomeros</tp:taxon-name-part>
                        <tp:taxon-name-part taxon-name-part-type="species">budawang</tp:taxon-name-part>
                        <object-id xmlns:xlink="http://www.w3.org/1999/xlink" xlink:type="simple">urn:lsid:zoobank.org:act:E80EF2AB-394D-44C6-B70C-32DAAF665FE5</object-id>
                    <object-id xmlns:xlink="http://www.w3.org/1999/xlink" xlink:type="simple">http://species-id.net/wiki/Actenomeros_budawang</object-id>
                    </tp:taxon-name><tp:taxon-status xmlns:xlink="http://www.w3.org/1999/xlink" xlink:type="simple">sp. n.</tp:taxon-status><xref ref-type="fig" rid="F1">Figs 1</xref><xref ref-type="fig" rid="F2"/><xref ref-type="fig" rid="F3"/><xref ref-type="fig" rid="F4">–4</xref><xref ref-type="fig" rid="F5">, 5A-E, H</xref></tp:nomenclature><tp:treatment-sec sec-type="Type material"><title>Type material.</title><p> <bold>Holotype</bold> male, AUSTRALIA: <bold>New South Wales</bold>: Budawang National Park, ca. 5km on Western Distributor Road, 250m asl, MV lamp &amp; UV fit, [<named-content xmlns:xlink="http://www.w3.org/1999/xlink" content-type="dwc:verbatimCoordinates" xlink:type="simple">-35.334, 150.034</named-content>], 22.ix.2004, A. Zwick (ANIC).
                    </p><p><bold>Paratypes</bold>. AUSTRALIA: <bold>New South Wales</bold>: female, same data as holotype (CAS); male, 2 km W Thirlmere Lakes National Park, 25.ix.1988, G.R. Brown, M.A.Terras<!--PageBreak--> [<named-content xmlns:xlink="http://www.w3.org/1999/xlink" content-type="dwc:verbatimCoordinates" xlink:type="simple">-34.228, 150.536</named-content>] (ASCU); 4 males, Warrumbungle National Park, Wambelong Creek, [<named-content xmlns:xlink="http://www.w3.org/1999/xlink" content-type="dwc:verbatimCoordinates" xlink:type="simple">-31.323, 149.027</named-content>], 21.i–9.ii.2009, Malaise trap across creek, S.L. Winterton (CAS).
                    </p></tp:treatment-sec><tp:treatment-sec sec-type="Diagnosis"><title>Diagnosis.</title><p>Setae along costal margin elongate, length approximately twice width of costal vein; scutum uniform grey pubescent; articulated gonocoxal process completely absent; process on gonocoxite straight, elongate, not horn-like; ventral lobe of gonocoxite relatively short, anvil shaped, female with two rows of dark postocular macrosetae.</p></tp:treatment-sec><tp:treatment-sec sec-type="Description"><title>Description.</title><p>Body length: 8.0–9.5 mm [male]; 10.0 mm [female]. <italic>Head</italic>: Frons gold pubescent, short dark setae present in female, male frons narrower than anterior ocellus and narrowest point; occiput grey pubescent, postocular ridge with 2–3 poorly defined rows of black setae in both sexes; gena grey pubescent, admixed with fine dark setae; parafacial grey pubescent, without setae; mouthparts pale orange; scape and pedicel yellow, combined length approximately equal to flagellum length, numerous strong, dark setae present except on medial surface (<xref ref-type="fig" rid="F5">Fig. 5H</xref>); flagellum with 3 segments, yellow with dark suffusion dorsally and distally, without dark setae on basal flagellomere; style dark. <italic>Thorax</italic>: Scutum and scutellum grey pubescent with three irregular brown pubescent stripes, numerous fine dark setae scattered over surface, longer in male; pleuron and coxae grey pubescent; fine pale setae sparsely scattered over proepisternum, anepisternum, katepisternum, pteropleural callus and coxae; strong dark macrosetae on anterior surface of coxa; legs pale yellow, trochanters brown, tarsi darkened distally; halter dark yellow to brown; <!--PageBreak--><!--PageBreak-->wing uniformly smoky infuscate, venation dark; setae along costal margin elongate, length approximately twice width of costal vein. Scutal chaetotaxy: np, 4–5; sa, 2 (rarely 3); pa, 1; dc, 3–5; sc, 1 (rarely 2). <italic>Abdomen</italic>: Abdomen glossy brown-black, male with extensive silver velutum on segments 1–7, reduced to posterior margins of tergites 2–6 in female; numerous fine, white setae on all segments, shorter in female; terminalia brown with black setae. <italic>Male Genitalia</italic> (<xref ref-type="fig" rid="F1">Fig 5A-E</xref>): Epandrium elongate, sub-quadrangular, narrowed posteriorly, numerous strong, dark setae laterally; posterior margin of tergite 8 medially emarginate, posteriorly directed setae on posterolateral corners; hypandrium triangular, relatively small, fused to gonocoxites laterally; gonocoxite with strong dark setae over outer surface; ventral lobe dark sclerotized with ventral directed process apically; gonocoxal apodeme relatively short; posteriorly directly process of gonocoxite straight, narrowed apically; articulated gonocoxal process completely absent; gonostylus well developed with strong spinose processes laterally and dorsally, setae along lateral surface; distiphallus straight, ridged like dorsally; dorsal apodeme broadly T-shaped; minute spines on distiphallus and dorsal apodeme; lateral ejaculatory apodeme relatively small, narrow. Female genitalia: tergite 8 with narrow process on anterior margin; furca sclerotized in a narrow ring, spermathecal sac shape trilobate as in figure <xref ref-type="fig" rid="F5">5I</xref><!--PageBreak--><!--PageBreak-->, spermathecal duct arrangement paired, one spermathecal duct joining to each spermathecal sac duct.
                    </p></tp:treatment-sec><tp:treatment-sec sec-type="Etymology"><title>Etymology.</title><p>This species is named after the type locality, Budawang National Park, in central-southern New South Wales.</p></tp:treatment-sec><tp:treatment-sec sec-type="Comments"><title>Comments.</title><p><italic><tp:taxon-name>Actenomeros budawang</tp:taxon-name></italic> sp. n. is similar in appearance to <italic><tp:taxon-name>Actenomeros paradoxa</tp:taxon-name></italic> comb. n., suggesting a likely close relationship. The former can be distinguished by the greatly enlarged ventral lobe, lack of ‘horn’-like gonocoxal process and complete absence of the articulated gonocoxal process. The scutal chaetotaxy is variable in this species <italic><tp:taxon-name>Actenomeros budawang</tp:taxon-name></italic> sp. n.
                    </p><fig id="F1" position="float" orientation="portrait"><label>Figure 1.</label><caption><p><italic><tp:taxon-name>Actenomeros budawang</tp:taxon-name></italic> sp. n. Male habitus, lateral. Body length = 8.5 mm.</p></caption><graphic xmlns:xlink="http://www.w3.org/1999/xlink" xlink:href="ZooKeys-120-055-g001.jpg" position="float" orientation="portrait" xlink:type="simple"/></fig><fig id="F2" position="float" orientation="portrait"><label>Figure 2.</label><caption><p><italic><tp:taxon-name>Actenomeros budawang</tp:taxon-name></italic> sp. n. Male habitus, oblique view. Body length = 8.5 mm.</p></caption><graphic xmlns:xlink="http://www.w3.org/1999/xlink" xlink:href="ZooKeys-120-055-g002.jpg" position="float" orientation="portrait" xlink:type="simple"/></fig><fig id="F3" position="float" orientation="portrait"><label>Figure 3.</label><caption><p><italic><tp:taxon-name>Actenomeros budawang</tp:taxon-name></italic> sp. n. Female habitus, lateral. Body length = 10.0 mm.</p></caption><graphic xmlns:xlink="http://www.w3.org/1999/xlink" xlink:href="ZooKeys-120-055-g003.jpg" position="float" orientation="portrait" xlink:type="simple"/></fig><fig id="F4" position="float" orientation="portrait"><label>Figure 4.</label><caption><p><italic><tp:taxon-name>Actenomeros budawang</tp:taxon-name></italic> sp. n. Female habitus, oblique view. Body length = 10.0 mm.</p></caption><graphic xmlns:xlink="http://www.w3.org/1999/xlink" xlink:href="ZooKeys-120-055-g004.jpg" position="float" orientation="portrait" xlink:type="simple"/></fig><fig id="F5" position="float" orientation="portrait"><label>Figure 5.</label><caption><p><italic><tp:taxon-name>Actenomeros</tp:taxon-name></italic> spp. <italic><tp:taxon-name>Actenomeros budawang</tp:taxon-name></italic> sp. n.: male genitalia: <bold>A</bold> epandrium, dorsal view <bold>B</bold> gonocoxites, ventral view <bold>C</bold> gonocoxite, lateral view <bold>D</bold> aedeagus, lateral view <bold>E</bold> aedeagus dorsal view. <italic><tp:taxon-name>Actenomeros paradoxa</tp:taxon-name></italic> (Winterton &amp; Irwin) comb. n.: male genitalia: <bold>F</bold> gonocoxites, ventral view <bold>G</bold> gonocoxite, lateral view <bold>H</bold> <italic><tp:taxon-name>Actenomeros budawang</tp:taxon-name></italic> sp. n.: male head, lateral view. <italic><tp:taxon-name>Actenomeros paradoxa</tp:taxon-name></italic> (Winterton &amp; Irwin) comb. n.: female internal genitalia, dorsal view. Abbreviations: <italic>ag</italic>, accessory gland; <italic>c</italic>, cercus; <italic>d</italic>, distiphallus; <italic>da</italic>, dorsal apodeme of parameral sheath; <italic>ea</italic>, ejaculatory apodeme; <italic>f</italic>, furca; <italic>ga</italic>, gonocoxal apodeme; <italic>gs</italic>, gonostylus; <italic>h</italic>, hypandrium; <italic>lea</italic>, lateral ejaculatory apodeme; <italic>s</italic>, spermatheca; <italic>ss</italic>, spermathecal sac; <italic>va</italic>, ventral apodeme of parameral sheath; <italic>vl</italic>, ventral lobe. Scale line = 0.2 mm.</p></caption><graphic xmlns:xlink="http://www.w3.org/1999/xlink" xlink:href="ZooKeys-120-055-g005.jpg" position="float" orientation="portrait" xlink:type="simple"/></fig></tp:treatment-sec></tp:taxon-treatment>
